# Supplementary material for: Diversity, phylogeny and intraspecific variability of Paradiplozoon species (Monogenea: Diplozoidae) parasitizing endemic cyprinoids in the Middle East
Source: Parasitology. 2023 May 9;150(8):705–22. doi: 10.1017/S0031182023000446 (PMC10410381; doi:10.1017/S0031182023000446)
Supplement: Supplementary file 1 [file S0031182023000446sup.zip]

Archive with 2 entries (2 files):
- S0031182023000446sup001.xls
- S0031182023000446sup002.docx
