# Supplementary material for: Diversity, phylogeny and intraspecific variability of Paradiplozoon species (Monogenea: Diplozoidae) parasitizing endemic cyprinoids in the Middle East
Source: Parasitology. 2023 May 9;150(8):705–22. doi: 10.1017/S0031182023000446 (PMC10410381; doi:10.1017/S0031182023000446)
Supplement: Supplementary file 1 [file S0031182023000446sup.zip › S0031182023000446sup001.xls]

## Sheet: MatrixOutput
Supplementary Table 2: Uncorrected p-distances between the analyzed diplozoid species calculated in MEGA 11.
	Paradiplozoon_homoion_OP588794	Paradiplozoon_homoion_OP588789	Paradiplozoon_homoion_OP588771	Paradiplozoon_homion_OP588764	Paradiplozoon_homoion_OP588785	Paradiplozoon_homoion_OP588780	Paradiplozoon_homoion_OP588776	Paradiplozoon_homoion_OP588766	Paradiplozoon_homoion_OP588765	Paradiplozoon_homoion_OP588792	Paradiplozoon_homoion_MW309386	Paradiplozoon_homoion_OP588786	Paradiplozoon_homoion_OP588791	Paradiplozoon_homoion_OP588775	Paradiplozoon_homoion_OP588763	Paradiplozoon_homoion_OP588793	Paradiplozoon_homoion_MT028131	Paradiplozoon_homoion_OP588781	Paradiplozoon_homoion_MT417729	Paradiplozoon_homoion_MT417728	Paradiplozoon_homoion_OP588787	Paradiplozoon_homoion_OP588767	Paradiplozoon_homoion_OP588769	Paradiplozoon_homoion_OP588773	Paradiplozoon_skrjabini_LC050528	Paradiplozoon_skrjabini_LC050525	Paradiplozoon_bliccae_OP588759	Paradiplozoon_bliccae_OP588757	Paradiplozoon_bliccae_OP588758	Paradiplozoon_bliccae_OP588755	Paradiplozoon_bliccae_OP588761	Paradiplozoon_bliccae_OP588760	Paradiplozoon_bliccae_OP588756	Paradiplozoon_bliccae_LT560257	Paradiplozoon_bliccae_OP588762	Paradiplozoon_bliccae_AJ300712	Diplozoon_paradoxum_AF369759	Diplozoon_paradoxum_KP326299	Diplozoon_paradoxum_AJ563372	Paradiplozoon_sapae_AJ300713	Paradiplozoon_nagibinae_AJ563371	Paradiplozoon_ibericus_MT417727	Paradiplozoon_ibericus_MT417726	Paradiplozoon_ibericus_MT417725	Paradiplozoon_ibericus_MT417724	Paradiplozoon_ibericus_MT417723	Paradiplozoon_pavlovskii_AJ300714	Paradiplozoon_koubkovae_n._sp._OP588795	Paradiplozoon_koubkovae_n._sp._OP588796
Paradiplozoon_homoion_OP588794
Paradiplozoon_homoion_OP588789	0
Paradiplozoon_homoion_OP588771	0	0
Paradiplozoon_homion_OP588764	0	0	0
Paradiplozoon_homoion_OP588785	0	0	0	0
Paradiplozoon_homoion_OP588780	0	0	0	0	0
Paradiplozoon_homoion_OP588776	0	0	0	0	0	0
Paradiplozoon_homoion_OP588766	0	0	0	0	0	0	0
Paradiplozoon_homoion_OP588765	0	0	0	0	0	0	0	0
Paradiplozoon_homoion_OP588792	0	0	0	0	0	0	0	0	0
Paradiplozoon_homoion_MW309386	0	0	0	0	0	0	0	0	0	0
Paradiplozoon_homoion_OP588786	0	0	0	0	0	0	0	0	0	0	0
Paradiplozoon_homoion_OP588791	0	0	0	0	0	0	0	0	0	0	0	0
Paradiplozoon_homoion_OP588775	0	0	0	0	0	0	0	0	0	0	0	0	0
Paradiplozoon_homoion_OP588763	0	0	0	0	0	0	0	0	0	0	0	0	0	0
Paradiplozoon_homoion_OP588793	0	0	0	0	0	0	0	0	0	0	0	0	0	0	0
Paradiplozoon_homoion_MT028131	0	0	0	0	0	0	0	0	0	0	0	0	0	0	0	0
Paradiplozoon_homoion_OP588781	0	0	0	0	0	0	0	0	0	0	0	0	0	0	0	0	0
Paradiplozoon_homoion_MT417729	0	0	0	0	0	0	0	0	0	0	0	0	0	0	0	0	0	0
Paradiplozoon_homoion_MT417728	0	0	0	0	0	0	0	0	0	0	0	0	0	0	0	0	0	0	0
Paradiplozoon_homoion_OP588787	0	0	0	0	0	0	0	0	0	0	0	0	0	0	0	0	0	0	0	0
Paradiplozoon_homoion_OP588767	0	0	0	0	0	0	0	0	0	0	0	0	0	0	0	0	0	0	0	0	0
Paradiplozoon_homoion_OP588769	0	0	0	0	0	0	0	0	0	0	0	0	0	0	0	0	0	0	0	0	0	0
Paradiplozoon_homoion_OP588773	0	0	0	0	0	0	0	0	0	0	0	0	0	0	0	0	0	0	0	0	0	0	0
Paradiplozoon_skrjabini_LC050528	0.00886634	0.00886634	0.00886634	0.00886634	0.00886634	0.00886634	0.00886634	0.009	0.00886634	0.00886634	0.00886634	0.00886634	0.00886634	0.00886634	0.00886634	0.00886634	0.00886634	0.00886634	0.00886634	0.00886634	0.00886634	0.00886634	0.00886634	0.00886634
Paradiplozoon_skrjabini_LC050525	0.00886634	0.00886634	0.00886634	0.00886634	0.00886634	0.00886634	0.00886634	0.009	0.00886634	0.00886634	0.00886634	0.00886634	0.00886634	0.00886634	0.00886634	0.00886634	0.00886634	0.00886634	0.00886634	0.00886634	0.00886634	0.00886634	0.00886634	0.00886634	0
Paradiplozoon_bliccae_OP588759	0.0648792	0.0648792	0.0648792	0.0648792	0.0648792	0.0648792	0.0648792	0.0624212	0.0648792	0.0648792	0.0648792	0.0648792	0.0648792	0.0648792	0.0648792	0.0648792	0.0648792	0.0648792	0.0648792	0.0648792	0.0648792	0.0648792	0.0648792	0.0696639	0.0601152	0.0601152
Paradiplozoon_bliccae_OP588757	0.0648792	0.0648792	0.0648792	0.0648792	0.0648792	0.0648792	0.0648792	0.0624212	0.0648792	0.0648792	0.0648792	0.0648792	0.0648792	0.0648792	0.0648792	0.0648792	0.0648792	0.0648792	0.0648792	0.0648792	0.0648792	0.0648792	0.0648792	0.0696639	0.0601152	0.0601152	0
Paradiplozoon_bliccae_OP588758	0.0648792	0.0648792	0.0648792	0.0648792	0.0648792	0.0648792	0.0648792	0.0624212	0.0648792	0.0648792	0.0648792	0.0648792	0.0648792	0.0648792	0.0648792	0.0648792	0.0648792	0.0648792	0.0648792	0.0648792	0.0648792	0.0648792	0.0648792	0.0696639	0.0601152	0.0601152	0	0
Paradiplozoon_bliccae_OP588755	0.0648792	0.0648792	0.0648792	0.0648792	0.0648792	0.0648792	0.0648792	0.0624212	0.0648792	0.0648792	0.0648792	0.0648792	0.0648792	0.0648792	0.0648792	0.0648792	0.0648792	0.0648792	0.0648792	0.0648792	0.0648792	0.0648792	0.0648792	0.0696639	0.0601152	0.0601152	0	0	0
Paradiplozoon_bliccae_OP588761	0.0648792	0.0648792	0.0648792	0.0648792	0.0648792	0.0648792	0.0648792	0.0624212	0.0648792	0.0648792	0.0648792	0.0648792	0.0648792	0.0648792	0.0648792	0.0648792	0.0648792	0.0648792	0.0648792	0.0648792	0.0648792	0.0648792	0.0648792	0.0696639	0.0601152	0.0601152	0	0	0	0
Paradiplozoon_bliccae_OP588760	0.0648792	0.0648792	0.0648792	0.0648792	0.0648792	0.0648792	0.0648792	0.0624212	0.0648792	0.0648792	0.0648792	0.0648792	0.0648792	0.0648792	0.0648792	0.0648792	0.0648792	0.0648792	0.0648792	0.0648792	0.0648792	0.0648792	0.0648792	0.0696639	0.0601152	0.0601152	0	0	0	0	0
Paradiplozoon_bliccae_OP588756	0.0672824	0.0672824	0.0672824	0.0672824	0.0672824	0.0672824	0.0672824	0.0648159	0.0672824	0.0672824	0.0672824	0.0672824	0.0672824	0.0672824	0.0672824	0.0672824	0.0672824	0.0672824	0.0672824	0.0672824	0.0672824	0.0672824	0.0672824	0.0720787	0.0625071	0.0625071	0.005	0.005	0.005	0.005	0.005	0.005
Paradiplozoon_bliccae_LT560257	0.0648792	0.0648792	0.0648792	0.0648792	0.0648792	0.0648792	0.0648792	0.0624212	0.0648792	0.0648792	0.0648792	0.0648792	0.0648792	0.0648792	0.0648792	0.0648792	0.0648792	0.0648792	0.0648792	0.0648792	0.0648792	0.0648792	0.0648792	0.0696639	0.0601152	0.0601152	0	0	0	0	0	0	0.00220541
Paradiplozoon_bliccae_OP588762	0.0624212	0.0624212	0.0624212	0.0624212	0.0624212	0.0624212	0.0624212	0.0599745	0.0624212	0.0624212	0.0624212	0.0624212	0.0624212	0.0624212	0.0624212	0.0624212	0.0624212	0.0624212	0.0624212	0.0624212	0.0624212	0.0624212	0.0624212	0.0671898	0.0576734	0.0576734	0.005	0.005	0.005	0.005	0.005	0.005	0.008	0.005
Paradiplozoon_bliccae_AJ300712	0.0624212	0.0624212	0.0624212	0.0624212	0.0624212	0.0624212	0.0624212	0.0599745	0.0624212	0.0624212	0.0624212	0.0624212	0.0624212	0.0624212	0.0624212	0.0624212	0.0624212	0.0624212	0.0624212	0.0624212	0.0624212	0.0624212	0.0624212	0.0671898	0.0576734	0.0576734	0.005	0.005	0.005	0.005	0.005	0.005	0.008	0.005	0
Diplozoon_paradoxum_AF369759	0.0624337	0.0624337	0.0624337	0.0624337	0.0624337	0.0624337	0.0624337	0.0599864	0.0624337	0.0624337	0.0624337	0.0624337	0.0624337	0.0624337	0.0624337	0.0624337	0.0624337	0.0624337	0.0624337	0.0624337	0.0624337	0.0624337	0.0624337	0.0672032	0.0624337	0.0624337	0.0408537	0.0408537	0.0408537	0.0408537	0.0408537	0.0408537	0.043177	0.0408537	0.0384996	0.0384996
Diplozoon_paradoxum_KP326299	0.0624337	0.0624337	0.0624337	0.0624337	0.0624337	0.0624337	0.0624337	0.0599864	0.0624337	0.0624337	0.0624337	0.0624337	0.0624337	0.0624337	0.0624337	0.0624337	0.0624337	0.0624337	0.0624337	0.0624337	0.0624337	0.0624337	0.0624337	0.0672032	0.0624337	0.0624337	0.0408537	0.0408537	0.0408537	0.0408537	0.0408537	0.0408537	0.043177	0.0408537	0.0384996	0.0384996	0
Diplozoon_paradoxum_AJ563372	0.0624337	0.0624337	0.0624337	0.0624337	0.0624337	0.0624337	0.0624337	0.0599864	0.0624337	0.0624337	0.0624337	0.0624337	0.0624337	0.0624337	0.0624337	0.0624337	0.0624337	0.0624337	0.0624337	0.0624337	0.0624337	0.0624337	0.0624337	0.0672032	0.0624337	0.0624337	0.0408537	0.0408537	0.0408537	0.0408537	0.0408537	0.0408537	0.043177	0.0408537	0.0384996	0.0384996	0	0
Paradiplozoon_sapae_AJ300713	0.0722641	0.0722641	0.0722641	0.0722641	0.0722641	0.0722641	0.0722641	0.0721786	0.0722641	0.0722641	0.0722641	0.0722641	0.0722641	0.0722641	0.0722641	0.0722641	0.0722641	0.0722641	0.0722641	0.0722641	0.0722641	0.0722641	0.0722641	0.0746766	0.0698569	0.0698569	0.0385654	0.0385654	0.0385654	0.0385654	0.0385654	0.0385654	0.0408847	0.0385654	0.0362175	0.0362175	0.0501623	0.0501623	0.0501623
Paradiplozoon_nagibinae_AJ563371	0.0697743	0.0697743	0.0697743	0.0697743	0.0697743	0.0697743	0.0697743	0.067296	0.0697743	0.0697743	0.0697743	0.0697743	0.0697743	0.0697743	0.0697743	0.0697743	0.0697743	0.0697743	0.0697743	0.0697743	0.0697743	0.0697743	0.0697743	0.0745881	0.0673754	0.0673754	0.0338478	0.0338478	0.0338478	0.0338478	0.0338478	0.0338478	0.0361488	0.0338478	0.0315226	0.0315226	0.0477767	0.0477767	0.0477767	0.0247049
Paradiplozoon_ibericus_MT417727	0.0791407	0.0791407	0.0791407	0.0791407	0.0791407	0.0791407	0.0791407	0.081654	0.0791407	0.0791407	0.0791407	0.0791407	0.0791407	0.0791407	0.0791407	0.0791407	0.0791407	0.0791407	0.0791407	0.0791407	0.0791407	0.0791407	0.0791407	0.0866122	0.0743237	0.0743237	0.076896	0.076896	0.076896	0.076896	0.076896	0.076896	0.0793287	0.076896	0.0768049	0.0768049	0.0891939	0.0891939	0.0891939	0.0843973	0.0842966
Paradiplozoon_ibericus_MT417726	0.0791407	0.0791407	0.0791407	0.0791407	0.0791407	0.0791407	0.0791407	0.081654	0.0791407	0.0791407	0.0791407	0.0791407	0.0791407	0.0791407	0.0791407	0.0791407	0.0791407	0.0791407	0.0791407	0.0791407	0.0791407	0.0791407	0.0791407	0.0866122	0.0743237	0.0743237	0.076896	0.076896	0.076896	0.076896	0.076896	0.076896	0.0793287	0.076896	0.0768049	0.0768049	0.0891939	0.0891939	0.0891939	0.0843973	0.0842966	0
Paradiplozoon_ibericus_MT417725	0.081654	0.081654	0.081654	0.081654	0.081654	0.081654	0.081654	0.084179	0.081654	0.081654	0.081654	0.081654	0.081654	0.081654	0.081654	0.081654	0.081654	0.081654	0.081654	0.081654	0.081654	0.081654	0.081654	0.0891574	0.0768205	0.0768205	0.0794069	0.0794069	0.0794069	0.0794069	0.0794069	0.0794069	0.0818486	0.0794069	0.0793126	0.0793126	0.0917521	0.0917521	0.0917521	0.0869412	0.0868372	0.00441932	0.00441932
Paradiplozoon_ibericus_MT417724	0.0792186	0.0792186	0.0792186	0.0792186	0.0792186	0.0792186	0.0792186	0.0817346	0.0792186	0.0792186	0.0792186	0.0792186	0.0792186	0.0792186	0.0792186	0.0792186	0.0792186	0.0792186	0.0792186	0.0792186	0.0792186	0.0792186	0.0792186	0.086698	0.0743966	0.0743966	0.0769717	0.0769717	0.0769717	0.0769717	0.0769717	0.0769717	0.0794069	0.0769717	0.0768805	0.0768805	0.0892825	0.0892825	0.0892825	0.084481	0.0843801	0.00663691	0.00663691	0.00220541
Paradiplozoon_ibericus_MT417723	0.0792186	0.0792186	0.0792186	0.0792186	0.0792186	0.0792186	0.0792186	0.0817346	0.0792186	0.0792186	0.0792186	0.0792186	0.0792186	0.0792186	0.0792186	0.0792186	0.0792186	0.0792186	0.0792186	0.0792186	0.0792186	0.0792186	0.0792186	0.086698	0.0743966	0.0743966	0.0769717	0.0769717	0.0769717	0.0769717	0.0769717	0.0769717	0.0794069	0.0769717	0.0768805	0.0768805	0.0892825	0.0892825	0.0892825	0.084481	0.0843801	0.00663691	0.00663691	0.00220541	0
Paradiplozoon_pavlovskii_AJ300714	0.0767296	0.0767296	0.0767296	0.0767296	0.0767296	0.0767296	0.0767296	0.0792346	0.0767296	0.0767296	0.0767296	0.0767296	0.0767296	0.0767296	0.0767296	0.0767296	0.0767296	0.0767296	0.0767296	0.0767296	0.0767296	0.0767296	0.0767296	0.084179	0.0669801	0.0669801	0.0719087	0.0719087	0.0719087	0.0719087	0.0719087	0.0719087	0.0743237	0.0719087	0.0694321	0.0694321	0.0766543	0.0766543	0.0766543	0.0719087	0.071824	0.0766831	0.0766831	0.0791865	0.0767584	0.0767584
Paradiplozoon_koubkovae_n._sp._OP588795	0.0992415	0.0992415	0.0992415	0.0992415	0.0992415	0.0992415	0.0992415	0.0966544	0.0992415	0.0992415	0.0992415	0.0992415	0.0992415	0.0992415	0.0992415	0.0992415	0.0992415	0.0992415	0.0992415	0.0992415	0.0992415	0.0992415	0.0992415	0.104199	0.0992415	0.0992415	0.0938347	0.0938347	0.0938347	0.0938347	0.0938347	0.0938347	0.0963065	0.0938347	0.0912791	0.0912791	0.10135	0.10135	0.10135	0.106451	0.0989036	0.113953	0.113953	0.116599	0.114068	0.114068	0.111678
Paradiplozoon_koubkovae_n._sp._OP588796	0.0992415	0.0992415	0.0992415	0.0992415	0.0992415	0.0992415	0.0992415	0.0966544	0.0992415	0.0992415	0.0992415	0.0992415	0.0992415	0.0992415	0.0992415	0.0992415	0.0992415	0.0992415	0.0992415	0.0992415	0.0992415	0.0992415	0.0992415	0.104199	0.0992415	0.0992415	0.0938347	0.0938347	0.0938347	0.0938347	0.0938347	0.0938347	0.0963065	0.0938347	0.0912791	0.0912791	0.10135	0.10135	0.10135	0.106451	0.0989036	0.113953	0.113953	0.116599	0.114068	0.114068	0.111678	0
Paradiplozoon_koubkovae_n._sp._OP588797	0.0992415	0.0992415	0.0992415	0.0992415	0.0992415	0.0992415	0.0992415	0.0966544	0.0992415	0.0992415	0.0992415	0.0992415	0.0992415	0.0992415	0.0992415	0.0992415	0.0992415	0.0992415	0.0992415	0.0992415	0.0992415	0.0992415	0.0992415	0.104199	0.0992415	0.0992415	0.0938347	0.0938347	0.0938347	0.0938347	0.0938347	0.0938347	0.0963065	0.0938347	0.0912791	0.0912791	0.10135	0.10135	0.10135	0.106451	0.0989036	0.113953	0.113953	0.116599	0.114068	0.114068	0.111678	0	0
Paradiplozoon_megan_MT417733	0.122283	0.122283	0.122283	0.122283	0.122283	0.122283	0.122283	0.124977	0.122283	0.122283	0.122283	0.122283	0.122283	0.122283	0.122283	0.122283	0.122283	0.122283	0.122283	0.122283	0.122283	0.122283	0.122283	0.130242	0.122283	0.122283	0.124568	0.124568	0.124568	0.124568	0.124568	0.124568	0.127135	0.124568	0.121884	0.121884	0.122133	0.122133	0.122133	0.124849	0.129842	0.137298	0.137298	0.140042	0.13744	0.13744	0.129572	0.129417	0.129417
Paradiplozoon_megan_AJ300711	0.122283	0.122283	0.122283	0.122283	0.122283	0.122283	0.122283	0.124977	0.122283	0.122283	0.122283	0.122283	0.122283	0.122283	0.122283	0.122283	0.122283	0.122283	0.122283	0.122283	0.122283	0.122283	0.122283	0.130242	0.122283	0.122283	0.124568	0.124568	0.124568	0.124568	0.124568	0.124568	0.127135	0.124568	0.121884	0.121884	0.122133	0.122133	0.122133	0.124849	0.129842	0.137298	0.137298	0.140042	0.13744	0.13744	0.129572	0.129417	0.129417
Paradiplozoon_megan_MT417732	0.122283	0.122283	0.122283	0.122283	0.122283	0.122283	0.122283	0.124977	0.122283	0.122283	0.122283	0.122283	0.122283	0.122283	0.122283	0.122283	0.122283	0.122283	0.122283	0.122283	0.122283	0.122283	0.122283	0.130242	0.122283	0.122283	0.124568	0.124568	0.124568	0.124568	0.124568	0.124568	0.127135	0.124568	0.121884	0.121884	0.122133	0.122133	0.122133	0.124849	0.129842	0.137298	0.137298	0.140042	0.13744	0.13744	0.129572	0.129417	0.129417
Paradiplozoon_helleni_MT417731	0.114534	0.114534	0.114534	0.114534	0.114534	0.114534	0.114534	0.117196	0.114534	0.114534	0.114534	0.114534	0.114534	0.114534	0.114534	0.114534	0.114534	0.114534	0.114534	0.114534	0.114534	0.114534	0.114534	0.122408	0.114534	0.114534	0.114278	0.114278	0.114278	0.114278	0.114278	0.114278	0.116815	0.114278	0.111636	0.111636	0.111861	0.111861	0.111861	0.114534	0.11948	0.134874	0.134874	0.137611	0.135012	0.135012	0.121782	0.119092	0.119092
Paradiplozoon_helleni_MT417730	0.114534	0.114534	0.114534	0.114534	0.114534	0.114534	0.114534	0.117196	0.114534	0.114534	0.114534	0.114534	0.114534	0.114534	0.114534	0.114534	0.114534	0.114534	0.114534	0.114534	0.114534	0.114534	0.114534	0.122408	0.114534	0.114534	0.114278	0.114278	0.114278	0.114278	0.114278	0.114278	0.116815	0.114278	0.111636	0.111636	0.111861	0.111861	0.111861	0.114534	0.11948	0.134874	0.134874	0.137611	0.135012	0.135012	0.121782	0.119092	0.119092
Paradiplozoon_ichthyoxanthon_HF566124	0.119795	0.119795	0.119795	0.119795	0.119795	0.119795	0.119795	0.117122	0.119795	0.119795	0.119795	0.119795	0.119795	0.119795	0.119795	0.119795	0.119795	0.119795	0.119795	0.119795	0.119795	0.119795	0.119795	0.124871	0.119795	0.119795	0.106665	0.106665	0.106665	0.106665	0.106665	0.106665	0.10918	0.106665	0.106535	0.106535	0.116836	0.116836	0.116836	0.122055	0.111543	0.132529	0.132529	0.132693	0.130104	0.130104	0.13543	0.101493	0.101493
Paradiplozoon_vaalense_HG423142	0.194691	0.194691	0.194691	0.194691	0.194691	0.194691	0.194691	0.194901	0.194691	0.194691	0.194691	0.194691	0.194691	0.194691	0.194691	0.194691	0.194691	0.194691	0.194691	0.194691	0.194691	0.194691	0.194691	0.200646	0.197426	0.197426	0.198326	0.198326	0.198326	0.198326	0.198326	0.198326	0.201128	0.198326	0.198066	0.198066	0.209716	0.209716	0.209716	0.212835	0.206436	0.226962	0.226962	0.230108	0.227214	0.227214	0.209487	0.176327	0.176327
Sindiplozoon_coreius_MW992745	0.182956	0.182956	0.182956	0.182956	0.182956	0.182956	0.182956	0.182718	0.182956	0.182956	0.182956	0.182956	0.182956	0.182956	0.182956	0.182956	0.182956	0.182956	0.182956	0.182956	0.182956	0.182956	0.182956	0.185689	0.188428	0.188428	0.201877	0.201877	0.201877	0.201877	0.201877	0.201877	0.2047	0.201877	0.198848	0.198848	0.193252	0.193252	0.193252	0.196348	0.201611	0.204113	0.204113	0.209945	0.207113	0.207113	0.204511	0.200955	0.200955
Sindiplozoon_ctenopharyngodoni_DQ098898	0.174604	0.174604	0.174604	0.174604	0.174604	0.174604	0.174604	0.174378	0.174604	0.174604	0.174604	0.174604	0.174604	0.174604	0.174604	0.174604	0.174604	0.174604	0.174604	0.174604	0.174604	0.174604	0.174604	0.177313	0.180028	0.180028	0.193882	0.193882	0.193882	0.193882	0.193882	0.193882	0.196686	0.193882	0.193627	0.193627	0.188053	0.188053	0.188053	0.19113	0.196382	0.198882	0.198882	0.201912	0.199098	0.199098	0.193749	0.195744	0.195744
Eudiplozoon_kamegaii_LC517168	0.242897	0.242897	0.242897	0.242897	0.242897	0.242897	0.242897	0.239645	0.242897	0.242897	0.242897	0.242897	0.242897	0.242897	0.242897	0.242897	0.242897	0.242897	0.242897	0.242897	0.242897	0.242897	0.242897	0.245827	0.242229	0.242229	0.221893	0.221893	0.221893	0.221893	0.221893	0.221893	0.224812	0.221893	0.225064	0.225064	0.240738	0.240738	0.240738	0.256683	0.247419	0.25525	0.25525	0.254895	0.251877	0.251877	0.255839	0.230348	0.230348
Eudiplozoon_kamegaii_LC517167	0.242897	0.242897	0.242897	0.242897	0.242897	0.242897	0.242897	0.239645	0.242897	0.242897	0.242897	0.242897	0.242897	0.242897	0.242897	0.242897	0.242897	0.242897	0.242897	0.242897	0.242897	0.242897	0.242897	0.245827	0.242229	0.242229	0.221893	0.221893	0.221893	0.221893	0.221893	0.221893	0.224812	0.221893	0.225064	0.225064	0.240738	0.240738	0.240738	0.256683	0.247419	0.25525	0.25525	0.254895	0.251877	0.251877	0.255839	0.230348	0.230348
Eudiplozoon_kamegaii_LC517166	0.242897	0.242897	0.242897	0.242897	0.242897	0.242897	0.242897	0.239645	0.242897	0.242897	0.242897	0.242897	0.242897	0.242897	0.242897	0.242897	0.242897	0.242897	0.242897	0.242897	0.242897	0.242897	0.242897	0.245827	0.242229	0.242229	0.221893	0.221893	0.221893	0.221893	0.221893	0.221893	0.224812	0.221893	0.225064	0.225064	0.240738	0.240738	0.240738	0.256683	0.247419	0.25525	0.25525	0.254895	0.251877	0.251877	0.255839	0.230348	0.230348
Eudiplozoon_nipponicum_AJ300710	0.242897	0.242897	0.242897	0.242897	0.242897	0.242897	0.242897	0.239645	0.242897	0.242897	0.242897	0.242897	0.242897	0.242897	0.242897	0.242897	0.242897	0.242897	0.242897	0.242897	0.242897	0.242897	0.242897	0.245827	0.242229	0.242229	0.221893	0.221893	0.221893	0.221893	0.221893	0.221893	0.224812	0.221893	0.225064	0.225064	0.240738	0.240738	0.240738	0.256683	0.247419	0.25525	0.25525	0.254895	0.251877	0.251877	0.255839	0.230348	0.230348
Eudiplozoon_nipponicum_MW025122	0.242897	0.242897	0.242897	0.242897	0.242897	0.242897	0.242897	0.239645	0.242897	0.242897	0.242897	0.242897	0.242897	0.242897	0.242897	0.242897	0.242897	0.242897	0.242897	0.242897	0.242897	0.242897	0.242897	0.245827	0.242229	0.242229	0.221893	0.221893	0.221893	0.221893	0.221893	0.221893	0.224812	0.221893	0.225064	0.225064	0.240738	0.240738	0.240738	0.256683	0.247419	0.25525	0.25525	0.254895	0.251877	0.251877	0.255839	0.230348	0.230348
Eudiplozoon_nipponicum_AF369758	0.242897	0.242897	0.242897	0.242897	0.242897	0.242897	0.242897	0.239645	0.242897	0.242897	0.242897	0.242897	0.242897	0.242897	0.242897	0.242897	0.242897	0.242897	0.242897	0.242897	0.242897	0.242897	0.242897	0.245827	0.242229	0.242229	0.221893	0.221893	0.221893	0.221893	0.221893	0.221893	0.224812	0.221893	0.225064	0.225064	0.240738	0.240738	0.240738	0.256683	0.247419	0.25525	0.25525	0.254895	0.251877	0.251877	0.255839	0.230348	0.230348
Eudiplozoon_nipponicum_LC496174	0.25841	0.25841	0.25841	0.25841	0.25841	0.25841	0.25841	0.255081	0.25841	0.25841	0.25841	0.25841	0.25841	0.25841	0.25841	0.25841	0.25841	0.25841	0.25841	0.25841	0.25841	0.25841	0.25841	0.26139	0.257689	0.257689	0.237003	0.237003	0.237003	0.237003	0.237003	0.237003	0.239975	0.237003	0.240248	0.240248	0.25626	0.25626	0.25626	0.269518	0.263105	0.271009	0.271009	0.270626	0.267553	0.267553	0.277709	0.251588	0.251588
Eudiplozoon_nipponicum_LC496175	0.25841	0.25841	0.25841	0.25841	0.25841	0.25841	0.25841	0.255081	0.25841	0.25841	0.25841	0.25841	0.25841	0.25841	0.25841	0.25841	0.25841	0.25841	0.25841	0.25841	0.25841	0.25841	0.25841	0.26139	0.257689	0.257689	0.237003	0.237003	0.237003	0.237003	0.237003	0.237003	0.239975	0.237003	0.240248	0.240248	0.25626	0.25626	0.25626	0.269518	0.263105	0.271009	0.271009	0.270626	0.267553	0.267553	0.277709	0.251588	0.251588
Eudiplozoon_nipponicum_LC496176	0.255438	0.255438	0.255438	0.255438	0.255438	0.255438	0.255438	0.252122	0.255438	0.255438	0.255438	0.255438	0.255438	0.255438	0.255438	0.255438	0.255438	0.255438	0.255438	0.255438	0.255438	0.255438	0.255438	0.25841	0.254726	0.254726	0.239917	0.239917	0.239917	0.239917	0.239917	0.239917	0.242897	0.239917	0.243174	0.243174	0.253285	0.253285	0.253285	0.266494	0.260102	0.267996	0.267996	0.267619	0.264554	0.264554	0.274672	0.248644	0.248644
Paradiplozoon_bingolensis_OP588752	0.299234	0.299234	0.299234	0.299234	0.299234	0.299234	0.299234	0.29571	0.299234	0.299234	0.299234	0.299234	0.299234	0.299234	0.299234	0.299234	0.299234	0.299234	0.299234	0.299234	0.299234	0.299234	0.299234	0.305454	0.299157	0.299157	0.302572	0.302572	0.302572	0.302572	0.302572	0.302572	0.305768	0.302572	0.302134	0.302134	0.306056	0.306056	0.306056	0.319351	0.308525	0.289894	0.289894	0.296489	0.299667	0.299667	0.319876	0.29774	0.29774
Paradiplozoon_bingolensis_OP588753	0.299234	0.299234	0.299234	0.299234	0.299234	0.299234	0.299234	0.29571	0.299234	0.299234	0.299234	0.299234	0.299234	0.299234	0.299234	0.299234	0.299234	0.299234	0.299234	0.299234	0.299234	0.299234	0.299234	0.305454	0.299157	0.299157	0.302572	0.302572	0.302572	0.302572	0.302572	0.302572	0.305768	0.302572	0.302134	0.302134	0.306056	0.306056	0.306056	0.319351	0.308525	0.289894	0.289894	0.296489	0.299667	0.299667	0.319876	0.29774	0.29774
Paradiplozoon_bingolensis_OP588754	0.299234	0.299234	0.299234	0.299234	0.299234	0.299234	0.299234	0.29571	0.299234	0.299234	0.299234	0.299234	0.299234	0.299234	0.299234	0.299234	0.299234	0.299234	0.299234	0.299234	0.299234	0.299234	0.299234	0.305454	0.299157	0.299157	0.302572	0.302572	0.302572	0.302572	0.302572	0.302572	0.305768	0.302572	0.302134	0.302134	0.306056	0.306056	0.306056	0.319351	0.308525	0.289894	0.289894	0.296489	0.299667	0.299667	0.319876	0.29774	0.29774
Paradiplozoon_bingolensis_HE653910	0.302778	0.302778	0.302778	0.302778	0.302778	0.302778	0.302778	0.299234	0.302778	0.302778	0.302778	0.302778	0.302778	0.302778	0.302778	0.302778	0.302778	0.302778	0.302778	0.302778	0.302778	0.302778	0.302778	0.309028	0.302701	0.302701	0.306134	0.306134	0.306134	0.306134	0.306134	0.306134	0.309346	0.306134	0.30569	0.30569	0.309638	0.309638	0.309638	0.323003	0.312112	0.293395	0.293395	0.300025	0.303218	0.303218	0.323536	0.301262	0.301262
Paradiplozoon_krugerense_LT574865	0.339734	0.339734	0.339734	0.339734	0.339734	0.339734	0.339734	0.335996	0.339734	0.339734	0.339734	0.339734	0.339734	0.339734	0.339734	0.339734	0.339734	0.339734	0.339734	0.339734	0.339734	0.339734	0.339734	0.346232	0.342978	0.342978	0.35403	0.35403	0.35403	0.35403	0.35403	0.35403	0.357424	0.35403	0.353494	0.353494	0.346754	0.346754	0.346754	0.360831	0.352615	0.334093	0.334093	0.341086	0.344439	0.344439	0.361542	0.331384	0.331384
Paradiplozoon_moroccoensis_MT417736	0.303374	0.303374	0.303374	0.303374	0.303374	0.303374	0.303374	0.29982	0.303374	0.303374	0.303374	0.303374	0.303374	0.303374	0.303374	0.303374	0.303374	0.303374	0.303374	0.303374	0.303374	0.303374	0.303374	0.309638	0.303296	0.303296	0.308975	0.308975	0.308975	0.308975	0.308975	0.308975	0.312193	0.308975	0.305402	0.305402	0.306134	0.306134	0.306134	0.319517	0.307867	0.293819	0.293819	0.30046	0.30366	0.30366	0.316786	0.29481	0.29481
Paradiplozoon_moroccoensis_MT417734	0.303374	0.303374	0.303374	0.303374	0.303374	0.303374	0.303374	0.29982	0.303374	0.303374	0.303374	0.303374	0.303374	0.303374	0.303374	0.303374	0.303374	0.303374	0.303374	0.303374	0.303374	0.303374	0.303374	0.309638	0.303296	0.303296	0.308975	0.308975	0.308975	0.308975	0.308975	0.308975	0.312193	0.308975	0.305402	0.305402	0.306134	0.306134	0.306134	0.319517	0.307867	0.293819	0.293819	0.30046	0.30366	0.30366	0.316786	0.29481	0.29481
Paradiplozoon_moroccoensis_MT417735	0.303374	0.303374	0.303374	0.303374	0.303374	0.303374	0.303374	0.29982	0.303374	0.303374	0.303374	0.303374	0.303374	0.303374	0.303374	0.303374	0.303374	0.303374	0.303374	0.303374	0.303374	0.303374	0.303374	0.309638	0.303296	0.303296	0.308975	0.308975	0.308975	0.308975	0.308975	0.308975	0.312193	0.308975	0.305402	0.305402	0.306134	0.306134	0.306134	0.319517	0.307867	0.293819	0.293819	0.30046	0.30366	0.30366	0.316786	0.29481	0.29481
Afrodiplozoon_polycotyleus_LT719088	0.289283	0.289283	0.289283	0.289283	0.289283	0.289283	0.289283	0.285811	0.289283	0.289283	0.289283	0.289283	0.289283	0.289283	0.289283	0.289283	0.289283	0.289283	0.289283	0.289283	0.289283	0.289283	0.289283	0.295434	0.28921	0.28921	0.300332	0.300332	0.300332	0.300332	0.300332	0.300332	0.30353	0.300332	0.299897	0.299897	0.307029	0.307029	0.307029	0.320378	0.311818	0.284575	0.284575	0.287307	0.290458	0.290458	0.324016	0.291591	0.291591
Inustiatus_aristichthysi_DQ098894	0.342009	0.342009	0.342009	0.342009	0.342009	0.342009	0.342009	0.341498	0.342009	0.342009	0.342009	0.342009	0.342009	0.342009	0.342009	0.342009	0.342009	0.342009	0.342009	0.342009	0.342009	0.342009	0.342009	0.345252	0.341918	0.341918	0.344833	0.344833	0.344833	0.344833	0.344833	0.344833	0.348202	0.344833	0.341053	0.341053	0.352811	0.352811	0.352811	0.355965	0.369873	0.364433	0.364433	0.36833	0.364892	0.364892	0.346871	0.374023	0.374023
Inustiatus_inustiatus_DQ098893	0.342009	0.342009	0.342009	0.342009	0.342009	0.342009	0.342009	0.341498	0.342009	0.342009	0.342009	0.342009	0.342009	0.342009	0.342009	0.342009	0.342009	0.342009	0.342009	0.342009	0.342009	0.342009	0.342009	0.345252	0.341918	0.341918	0.344833	0.344833	0.344833	0.344833	0.344833	0.344833	0.348202	0.344833	0.341053	0.341053	0.352811	0.352811	0.352811	0.355965	0.369873	0.364433	0.364433	0.36833	0.364892	0.364892	0.346871	0.374023	0.374023
Paradiplozoon_yunnanensis_MW048388	0.462135	0.462135	0.462135	0.462135	0.462135	0.462135	0.462135	0.457563	0.462135	0.462135	0.462135	0.462135	0.462135	0.462135	0.462135	0.462135	0.462135	0.462135	0.462135	0.462135	0.462135	0.462135	0.462135	0.469748	0.461991	0.461991	0.451488	0.451488	0.451488	0.451488	0.451488	0.451488	0.455368	0.451488	0.456003	0.456003	0.467907	0.467907	0.467907	0.474711	0.464998	0.451626	0.451626	0.448655	0.444794	0.444794	0.460694	0.421572	0.421572
Paradiplozoon_opsariichthydis_MH794188	0.430553	0.430553	0.430553	0.430553	0.430553	0.430553	0.430553	0.426208	0.430553	0.430553	0.430553	0.430553	0.430553	0.430553	0.430553	0.430553	0.430553	0.430553	0.430553	0.430553	0.430553	0.430553	0.430553	0.437869	0.437869	0.437869	0.454178	0.454178	0.454178	0.454178	0.454178	0.454178	0.45806	0.454178	0.458699	0.458699	0.466669	0.466669	0.466669	0.475086	0.457563	0.445367	0.445367	0.442419	0.438601	0.438601	0.450449	0.422017	0.422017
Paradiplozoon_opsariichthydis_MH794184	0.430553	0.430553	0.430553	0.430553	0.430553	0.430553	0.430553	0.426208	0.430553	0.430553	0.430553	0.430553	0.430553	0.430553	0.430553	0.430553	0.430553	0.430553	0.430553	0.430553	0.430553	0.430553	0.430553	0.437869	0.437869	0.437869	0.454178	0.454178	0.454178	0.454178	0.454178	0.454178	0.45806	0.454178	0.458699	0.458699	0.466669	0.466669	0.466669	0.475086	0.457563	0.445367	0.445367	0.442419	0.438601	0.438601	0.450449	0.422017	0.422017
Paradiplozoon_hemiculteri_KY124654	0.429384	0.429384	0.429384	0.429384	0.429384	0.429384	0.429384	0.425056	0.429384	0.429384	0.429384	0.429384	0.429384	0.429384	0.429384	0.429384	0.429384	0.429384	0.429384	0.429384	0.429384	0.429384	0.429384	0.436674	0.429384	0.429384	0.445502	0.445502	0.445502	0.445502	0.445502	0.445502	0.449341	0.445502	0.449963	0.449963	0.465362	0.465362	0.465362	0.47404	0.456572	0.444145	0.444145	0.441205	0.437402	0.437402	0.445772	0.413712	0.413712
Paradiplozoon_barbi_MN688771	0.443774	0.443774	0.443774	0.443774	0.443774	0.443774	0.443774	0.439336	0.443774	0.443774	0.443774	0.443774	0.443774	0.443774	0.443774	0.443774	0.443774	0.443774	0.443774	0.443774	0.443774	0.443774	0.443774	0.447487	0.44364	0.44364	0.452746	0.452746	0.452746	0.452746	0.452746	0.452746	0.456641	0.452746	0.457281	0.457281	0.469084	0.469084	0.469084	0.476356	0.454873	0.452885	0.452885	0.449905	0.446029	0.446029	0.464191	0.438865	0.438865
[truncated: 35 more columns]

## Sheet: Caption
Supplementary Table 2: Uncorrected p-distances between the analyzed diplozoid species calculated in MEGA 11.
